# Supplementary material for: Ecosystem functioning in urban grasslands: The role of biodiversity, plant invasions and urbanization
Source: PLoS One. 2019 Nov 22;14(11):e0225438. doi: 10.1371/journal.pone.0225438 (PMC6874358; doi:10.1371/journal.pone.0225438)
Supplement: S1 Dataset — (XLSX) [file pone.0225438.s009.xlsx]

## Sheet: S1 Dataset
Min-max-normalized AGB							Min-max-normalized species richness
Germany	Ireland	Portugal	Sweden	Switzerland	UK-Sheffield	UK-Silwood	Germany	Ireland	Portugal	Sweden	Switzerland	UK-Sheffield	UK-Silwood
521.018	440.98	40.0206	173.805	220.835	290.677	455.502	0.277574	1.55718	0.328467	0.255474	0.397878	0.216606	1.69065
653.761	514.477	119.952	207.627	385.574	336.814	594.237	3.11548	1.80049	0.656934	1.49635	1.27321	0.577617	2.51799
743.363	634.744	226.662	241.425	457.988	432.342	670.215	5.17008	2.23844	1.49635	2.66423	2.30769	1.44404	2.98561
919.248	761.693	293.52	278.612	523.774	494.879	588.284	9.18152	2.72506	2.51825	3.9781	3.66048	2.16606	4.46043
1022.12	841.871	337.073	329.357	566.456	564.024	555.495	11.4321	3.11436	3.46715	5.87591	5.25199	2.88809	5
1164.82	915.367	374.096	376.664	609.121	626.513	681.493	14.5633	3.47932	4.78102	7.48175	7.00265	3.75451	7.19424
1227.88	848.552	414.517	420.606	654.942	702.098	774.393	16.0309	3.79562	6.31387	9.0146	10.0265	4.98195	8.99281
	755.011	438.235	461.183	697.397	754.604	669.444		4.28224	7.62774	10.4745	13.687	6.06498	10.6475
	704.9	465.377	501.735	723.421	800.406	584.157		4.9635	9.23358	11.8613	16.87	7.43682	11.9424
	691.537	492.64		762.404	816.473			5.83942	11.2044		22.122	8.80866
	674.833	520.073		791.445	806.036			7.0073	13.6861		27.8515	10.3971
	648.107			810.814	772.615			8.27251			31.5915	11.5523
					749.272							12.2022
